# Supplementary material for: Application of the targeted sequencing approach reveals the single nucleotide polymorphism (SNP) repertoire in microRNA genes in the pig genome
Source: Sci Rep. 2021 May 10;11:9848. doi: 10.1038/s41598-021-89363-5 (PMC8110958; doi:10.1038/s41598-021-89363-5)
Supplement: Supplementary file 2 — Supplementary Information 1. [file 41598_2021_89363_MOESM2_ESM.xlsx]

## Sheet: 1
Chromosome	Captured region start	Captured region end
chr1	157953	158512
chr1	158578	158987
chr1	1882182	1882319
chr1	2600198	2600336
chr1	2816283	2816435
chr1	2870462	2871301
chr1	2871312	2871725
chr1	2872002	2872520
chr1	4108369	4108529
chr1	12666353	12666493
chr1	12884739	12884889
chr1	13726831	13728132
chr1	36884523	36886448
chr1	57721644	57721795
chr1	57750709	57750864
chr1	120447970	120448127
chr1	129013433	129013573
chr1	133584076	133585326
chr1	133585366	133585587
chr1	133585631	133585743
chr1	133585841	133585914
chr1	142775264	142775406
chr1	142822051	142822195
chr1	143188203	143188343
chr1	157902089	157902243
chr1	157920124	157920278
chr1	157925799	157925957
chr1	157927729	157927886
chr1	157930049	157930203
chr1	157936769	157936913
chr1	157991356	157991510
chr1	157993081	157993233
chr1	158000961	158001110
chr1	158003036	158003183
chr1	158006944	158007088
chr1	158009579	158009723
chr1	179916298	179916446
chr1	181756284	181756393
chr1	199694385	199694487
chr1	200102147	200102247
chr1	212651349	212651496
chr1	218530245	218530392
chr1	224397115	224397271
chr1	225810867	225811015
chr1	242988389	242988535
chr1	247324242	247324389
chr1	250526985	250527168
chr1	280645100	280645254
chr1	284932151	284932289
chr1	286017348	286017498
chr1	299322118	299322255
chr1	299323983	299324133
chr1	301042046	301042183
chr1	302681805	302682012
chr1	302806820	302806952
chr1	307481841	307481991
chr1	313734633	313734777
chr2	12920	13515
chr2	13585	14175
chr2	14355	14699
chr2	339038	339177
chr2	6416734	6416878
chr2	6416939	6417091
chr2	7444662	7444797
chr2	12929850	12929991
chr2	20324599	20324739
chr2	20399892	20400042
chr2	28433138	28433296
chr2	29463096	29464145
chr2	41966898	41967015
chr2	43656101	43656270
chr2	65553454	65553601
chr2	65553629	65553764
chr2	65581799	65581939
chr2	65581984	65582121
chr2	65582139	65582277
chr2	69169725	69169870
chr2	69991740	69991879
chr2	74095449	74096131
chr2	74096164	74096375
chr2	74096384	74096844
chr2	74097074	74097491
chr2	80118814	80118956
chr2	80137455	80137600
chr2	82423628	82423776
chr2	83154188	83154334
chr2	88902944	88903087
chr2	98744532	98744681
chr2	134068630	134068778
chr2	145381057	145381207
chr2	146762407	146762558
chr2	146863003	146863156
chr2	157344705	157344849
chr2	157346145	157346255
chr2	157640320	157640460
chr3	122110	123928
chr3	726679	726815
chr3	1180129	1180282
chr3	6616405	6616547
chr3	10664419	10664517
chr3	18301331	18301686
chr3	18301901	18301969
chr3	18301971	18302494
chr3	18302536	18303093
chr3	18303116	18303321
chr3	22233406	22233520
chr3	29052210	29052372
chr3	29976201	29976331
chr3	42401496	42401634
chr3	44864398	44864470
chr3	44864473	44864553
chr3	44864773	44864913
chr3	44867258	44867385
chr3	84528139	84528269
chr3	85858309	85858452
chr3	90058947	90059090
chr3	90065677	90065858
chr3	103546108	103546254
chr3	103707479	103707618
chr3	139855095	139855244
chr4	1537692	1537908
chr4	1537962	1539496
chr4	1539592	1541313
chr4	1541572	1541706
chr4	1541717	1542034
chr4	1542137	1542357
chr4	1542372	1543985
chr4	6713484	6713626
chr4	6717609	6717758
chr4	8240953	8241105
chr4	56174469	56174615
chr4	76136426	76136570
chr4	86540710	86540864
chr4	90745976	90746137
chr4	91824444	91824594
chr4	93041101	93041254
chr4	102543174	102543314
chr4	103407071	103407206
chr4	104285475	104285623
chr4	104403830	104403978
chr4	104457780	104457927
chr4	131567044	131567178
chr5	1159972	1160113
chr5	1161322	1163278
chr5	1163292	1163370
chr5	1499672	1499822
chr5	5388479	5388627
chr5	8348823	8348976
chr5	10378156	10378299
chr5	11886942	11887089
chr5	19654927	19655108
chr5	19690630	19690760
chr5	20147890	20148019
chr5	20388158	20388297
chr5	30021193	30021345
chr5	34705671	34705809
chr5	49477000	49477154
chr5	53609736	53609888
chr5	66193670	66193813
chr5	67690385	67690535
chr5	69055285	69057350
chr5	90552015	90552161
chr5	92224936	92225079
chr5	109259423	109259571
chr6	860707	860848
chr6	870270	870414
chr6	956719	956868
chr6	1761697	1761850
chr6	1761857	1763746
chr6	25134035	25134186
chr6	47579790	47579936
chr6	47708724	47708870
chr6	50309842	50309981
chr6	51858179	51858314
chr6	51858344	51858478
chr6	51858819	51858952
chr6	52738821	52738961
chr6	53057465	53057605
chr6	57583151	57585221
chr6	58044140	58044276
chr6	58064264	58064401
chr6	59927666	59927802
chr6	60147781	60147937
chr6	64986070	64986204
chr6	86019372	86019520
chr6	99485177	99485319
chr6	112191751	112191911
chr6	131558923	131559067
chr6	135736082	135736230
chr6	157274365	157274498
chr6	157473553	157473703
chr6	157476618	157476765
chr7	1743172	1744039
chr7	1744312	1744661
chr7	1744687	1744992
chr7	4037065	4037214
chr7	6600181	6600328
chr7	8701397	8701542
chr7	10517613	10517750
chr7	11287545	11287697
chr7	22962910	22963044
chr7	29752660	29752802
chr7	34666980	34668012
chr7	34668210	34669041
chr7	52426412	52426546
chr7	52430257	52430396
chr7	53883594	53883730
chr7	57683166	57683314
chr7	58088687	58088823
chr7	59924160	59924299
chr7	81071286	81071424
chr7	106158318	106158463
chr7	123036474	123036650
chr7	128658255	128658401
chr7	128734401	128734546
chr7	132069366	132069502
chr7	132078968	132079107
chr7	132079163	132079304
chr7	132099521	132099669
chr8	509773	509917
chr8	1291763	1292559
chr8	4277204	4277341
chr8	15443721	15443879
chr8	30929472	30929621
chr8	31012118	31012267
chr8	31672483	31672589
chr8	78935992	78936151
chr8	78936152	78936230
chr8	119024424	119024571
chr8	122371866	122372016
chr8	144946075	144946209
chr9	597790	599084
chr9	7935596	7935733
chr9	10800164	10800306
chr9	15120446	15120586
chr9	31199297	31199458
chr9	36543678	36543816
chr9	44166836	44166990
chr9	53370743	53370889
chr9	54210946	54211097
chr9	54334877	54335008
chr9	54378027	54378172
chr9	54383337	54383482
chr9	71407224	71407992
chr9	71408259	71408353
chr9	71408609	71408918
chr9	80161790	80161930
chr9	101337030	101337172
chr9	101340110	101340263
chr9	101343200	101343342
chr9	126099435	126099610
chr9	126105210	126105363
chr9	146808249	146808387
chr9	148552406	148552556
chr9	148552966	148553113
chr10	558038	558387
chr10	558443	558528
chr10	558598	560084
chr10	11786534	11786690
chr10	11786834	11786992
chr10	11890469	11890585
chr10	11962830	11962974
chr10	11963120	11963272
chr10	26426812	26426964
chr10	26426987	26427142
chr10	31340301	31340443
chr10	31340846	31340984
chr10	31341081	31341224
chr10	35113306	35113491
chr11	741260	742945
chr11	742950	743237
chr11	2111094	2111231
chr11	4905662	4905813
chr11	66610023	66610450
chr11	66610463	66610867
chr11	81643686	81643827
chr12	686764	687126
chr12	687164	687471
chr12	687519	687611
chr12	687754	688097
chr12	688169	688510
chr12	688749	688824
chr12	1507044	1507192
chr12	1558409	1559455
chr12	4273916	4274074
chr12	9111152	9111296
chr12	9188710	9188847
chr12	20363706	20363835
chr12	20428382	20428532
chr12	24289503	24289646
chr12	24791235	24791372
chr12	24836742	24836882
chr12	36203882	36204016
chr12	37088079	37088231
chr12	37340354	37340505
chr12	38396663	38396812
chr12	45152758	45152899
chr12	45165003	45165138
chr12	47176918	47177059
chr12	47177073	47177208
chr12	48286982	48287128
chr12	50015689	50015816
chr12	50016119	50016255
chr12	54716991	54717126
chr12	54717276	54717419
chr12	54860419	54860566
chr12	57502372	57502523
chr12	59358169	59358301
chr12	61818193	61818330
chr12	61821278	61821415
chr12	61824358	61824495
chr13	1047667	1048013
chr13	1048022	1048519
chr13	1048527	1050090
chr13	22859156	22859298
chr13	30329371	30329507
chr13	34898078	34898228
chr13	34898568	34898708
chr13	37564023	37564162
chr13	37598968	37599112
chr13	79416026	79418096
chr13	85661854	85661986
chr13	108388111	108388251
chr13	108388256	108388402
chr13	131580781	131580954
chr13	135461251	135461393
chr13	149441257	149441401
chr13	191558571	191558727
chr13	191559306	191559444
chr13	199063312	199063450
chr13	209487849	209487998
chr13	213676719	213676862
chr14	796544	796702
chr14	796714	796943
chr14	797219	797894
chr14	797909	798004
chr14	798294	798363
chr14	6954900	6955038
chr14	12004133	12004289
chr14	14442964	14443107
chr14	45380209	45380310
chr14	45380729	45380962
chr14	45380964	45381044
chr14	45381194	45381696
chr14	45381824	45381925
chr14	53695530	53695677
chr14	55086491	55086634
chr14	55110924	55111066
chr14	70824262	70824401
chr14	72055589	72055739
chr14	77960543	77960620
chr14	77960708	77960820
chr14	77960993	77961623
chr14	77961628	77961699
chr14	97294465	97294597
chr14	110407060	110407215
chr14	121669956	121670090
chr14	123301716	123301866
chr14	138325786	138325947
chr14	153169548	153169698
chr15	15562252	15563101
chr15	15563362	15564336
chr15	18661580	18661719
chr15	56084574	56084726
chr15	66612243	66612626
chr15	66612818	66613192
chr15	88709060	88709204
chr15	91418988	91419135
chr15	133957501	133957645
chr15	134432963	134433110
chr15	146643910	146644057
chr15	151429155	151429305
chr15	154446981	154447124
chr15	155210700	155210771
chr15	155314772	155314914
chr15	155364732	155364799
chr15	155366732	155366807
chr15	155444855	155444932
chr15	155563731	155563869
chr16	629578	629655
chr16	629658	629742
chr16	1449088	1449735
chr16	1449978	1450075
chr16	1450078	1450669
chr16	1450893	1451165
chr16	1451408	1451790
chr16	1451803	1451915
chr16	39346503	39346650
chr16	41335708	41335844
chr16	42164194	42164344
chr16	59686597	59686736
chr16	59912584	59912740
chr16	68394485	68394626
chr16	68488097	68488240
chr17	888956	889055
chr17	889167	889482
chr17	2603713	2603855
chr17	5904377	5904523
chr17	12191233	12191374
chr17	36149750	36149898
chr17	37510742	37510894
chr17	39044049	39044206
chr17	39852351	39852506
chr17	40148134	40148290
chr17	43571114	43571250
chr17	66288667	66288798
chr17	69274632	69274763
chr17	69285370	69285532
chr17	69406223	69406304
chr17	69584254	69584331
chr17	69588049	69588127
chr17	69595644	69595722
chr17	69599434	69599512
chr17	69657822	69657898
chr17	69661617	69661695
chr18	312077	312284
chr18	312322	312567
chr18	312627	312702
chr18	312837	313037
chr18	313047	313122
chr18	447346	449069
chr18	651255	651401
chr18	6286658	6286792
chr18	13361947	13362085
chr18	16109971	16110131
chr18	19034779	19034928
chr18	19035194	19035338
chr18	19337968	19338105
chr18	20030604	20030754
chr18	20030859	20031008
chr18	20035179	20035320
chr18	21181520	21181658
chr18	49836508	49836643
chr18	50037471	50037609
chr18	51215998	51216141
chrX	4762709	4763628
chrX	4763639	4764195
chrX	4764204	4765148
chrX	13871020	13871166
chrX	38596068	38596218
chrX	38788626	38788775
chrX	45274837	45274988
chrX	45275577	45275730
chrX	45362317	45362445
chrX	48193616	48193688
chrX	48193716	48193862
chrX	48194106	48194557
chrX	48194766	48195110
chrX	48195111	48195292
chrX	48631994	48632136
chrX	48637949	48638107
chrX	48638434	48638581
chrX	48640789	48640946
chrX	51800822	51800968
chrX	51801687	51801843
chrX	53138268	53138415
chrX	56757011	56757150
chrX	58752391	58752541
chrX	63280886	63281031
chrX	67181864	67182006
chrX	67424994	67425140
chrX	67425149	67425301
chrX	67530158	67530317
chrX	67530323	67530470
chrX	69436699	69436844
chrX	69672973	69673130
chrX	78804780	78804896
chrX	117608160	117608314
chrX	126199304	126199457
chrX	126199469	126199615
chrX	126199619	126199880
chrX	126199979	126200141
chrX	126200144	126200287
chrX	129654172	129654310
chrX	129677207	129677352
chrX	130835610	130835748
chrX	140860021	140860163
chrX	140861081	140861221
chrX	141091460	141091629
chrX	141093575	141093738
