# Supplementary material for: Application of the targeted sequencing approach reveals the single nucleotide polymorphism (SNP) repertoire in microRNA genes in the pig genome
Source: Sci Rep. 2021 May 10;11:9848. doi: 10.1038/s41598-021-89363-5 (PMC8110958; doi:10.1038/s41598-021-89363-5)
Supplement: Supplementary file 3 — Supplementary Information 2. [file 41598_2021_89363_MOESM3_ESM.xlsx]

## Sheet: Arkusz1
10.2 genome build		11.1 genome build
Chromosome	Position	Chromosome	Position	miRNA	Variant	ID	Allele	No. of allels	Frequency (%)	Genotype	No. of genotypes	Frequency (%)
chr1	2816346	chr1	1665587	ssc-mir-9824	ACC>AC	-	ACC	39	84.7826	ACC ACC	16	69.5652
							AC	7	15.2174	ACC AC	7	30.4348
										AC AC	0	0
chr1	4108477	chr1	2893805	ssc-mir-9831	A>G	rs338532644	A	44	95.6522	AA	21	91.3043
							G	2	4.34783	AG	2	8.69565
										GG	0	0
chr1	4108479	chr1	2893807	ssc-mir-9831	T>C	rs321689664	T	42	91.3043	TT	19	82.6087
							C	4	8.69565	TC	4	17.3913
										CC	0	0
chr1	284932195	chr1	254135503	ssc-mir-378b	C>T	rs322149863	C	35	76.087	CC	12	52.1739
							T	11	23.913	CT	11	47.8261
										TT	0	0
chr1	284932257	chr1	254135565	ssc-mir-378b	A>G	rs333643854	A	35	76.087	AA	12	52.1739
							G	11	23.913	AG	11	47.8261
										GG	0	0
chr1	301042126	chr1	267093239	ssc-mir-9793	A>G	-	A	23	50	AA	5	21.7391
							G	23	50	AG	13	56.5217
										GG	5	21.7391
chr1	301042136	chr1	267093229	ssc-mir-9793	T>C	-	T	23	50	TT	5	21.7391
							C	23	50	TC	13	56.5217
										CC	5	21.7391
chr1	307481883	chr1	273508933	ssc-mir-9812	G>A	rs701808061	G	43	93.4783	GG	20	86.9565
							A	3	6.52174	GA	3	13.0435
										AA	0	0
chr1	313734737	chrUn_NW_018084833v1	1108699	ssc-mir-126	T>C	-	T	45	97.8261	TT	22	95.6522
							C	1	2.17391	TC	1	4.34783
										CC	0	0
chr10	11890589	chr10	9777074	ssc-mir-664	AAA> -	rs703255624	AAA	44	95.65	AAA AAA	21	91.3
							-	2	4.35	AAA -	2	8.7
										- -	0	0
chr11	2111167	chr11	2750402	ssc-mir-9814	G>A	rs344028052	G	32	69.5652	GG	9	39.1304
							A	14	30.4348	GA	14	60.8696
										AA	0	0
chr11	2111177	chr11	2750412	ssc-mir-9814	G>A	rs325839913	G	32	69.5652	GG	9	39.1304
							A	14	30.4348	GA	14	60.8696
										AA	0	0
chr11	2111199	chr11	2750434	ssc-mir-9814	A>G	rs344628067	A	32	69.5652	AA	9	39.1304
							G	14	30.4348	AG	14	60.8696
										GG	0	0
chr12	24836825	chr12	24886344	ssc-mir-196a-1	C>T	rs343145813	C	43	93.4783	CC	21	91.3043
							T	3	6.52174	CT	1	4.34783
										TT	1	4.34783
chr12	38396767	chr12	36947510	ssc-mir-378-2	G>A	rs341950320	G	15	32.6087	GG	1	4.34783
							A	31	67.3913	GA	13	56.5217
										AA	9	39.1304
chr12	57502421	chr12	54744698	ssc-mir-9853-1	C>T	rs340746399	C	35	76.087	CC	13	56.5217
							T	11	23.913	CT	9	39.1304
										TT	1	4.34783
chr13	108388190	chr13	100083229	ssc-mir-15b	C>T	rs334680106	C	35	76.087	CC	12	52.1739
							T	11	23.913	CT	11	47.8261
										TT	0	0
chr13	213676795	chr13	203603796	ssc-mir-9805	C>G	rs331205846	C	45	97.8261	CC	22	95.6522
							G	1	2.17391	CG	1	4.34783
										GG	0	0
chr14	70824378	chr14	65750690	ssc-mir-9836	G>A	rs321198621	G	43	93.4783	GG	21	91.3043
							A	3	6.52174	GA	1	4.34783
										AA	1	4.34783
chr14	97294583	chr14	89500475	ssc-mir-9835	G>A	rs330981259	G	29	63.0435	GG	7	30.4348
							A	17	36.9565	GA	15	65.2174
										AA	1	4.34783
chr14	123301846	chr14	113446948	ssc-mir-146b	T>C	-	T	12	26.087	TT	2	8.69565
							C	34	73.913	TC	8	34.7826
										CC	13	56.5217
chr15	56084666	chr15	49138545	ssc-mir-9797	T>C	-	T	34	73.913	TT	11	47.8261
							C	12	26.087	TC	12	52.1739
										CC	0	0
chr15	56084702	chr15	49138509	ssc-mir-9797	A>T	-	A	34	73.913	AA	11	47.8261
							T	12	26.087	AT	12	52.1739
										TT	0	0
chr15	88709134	chr15	79395107	ssc-mir-9826	C>G	rs318374074	C	36	78.2609	CC	13	56.5217
							G	10	21.7391	CG	10	43.4783
										GG	0	0
chr15	134433069	chr15	121399676	ssc-mir-4334	T>C	rs10719649	T	0	0	TT	0	0
							C	46	100	TC	0	0
										CC	23	100
chr15	146643951	chr15	132810881	ssc-mir-10391	C>T	rs327230159	C	36	78.2609	CC	13	56.5217
							T	10	21.7391	CT	10	43.4783
										TT	0	0
chr15	146643984	chr15	132810848	ssc-mir-10391	GGA>-	rs789446212	GGA	32	69.5652	GGA GGA	10	43.4783
							-	14	30.4348	GGA -	12	52.1739
										- -	1	4.34783
chr15	146643998	chr15	132810834	ssc-mir-10391	G>C	rs336638181	G	36	78.2609	GG	13	56.5217
							C	10	21.7391	GC	10	43.4783
										CC	0	0
chr15	151429212	chr15	136990102	ssc-mir-7141	C>A	rs334271387	C	40	86.9565	CC	17	73.913
							A	6	13.0435	CA	6	26.087
										AA	0	0
chr15	155210764	chrUn_NW_018085316v1	65289	ssc-mir-9791-1	A>G	-	A	23	50	AA	0	0
							G	23	50	AG	23	100
										GG	0	0
chr15	155210778	chrUn_NW_018085316v1	65303	ssc-mir-9791-1	C>T	-	C	23	50	CC	0	0
							T	23	50	CT	23	100
										TT	0	0
chr15	155210783	chrUn_NW_018085316v1	65308	ssc-mir-9791-1	G>A	-	G	23	50	GG	0	0
							A	23	50	GA	23	100
										AA	0	0
chr15	155314808	chrUn_NW_018085316v1	31199	ssc-mir-9844	GT>G	-	GT	24	52.1739	GT GT	1	4.34783
							G	22	47.8261	GT G	22	95.6522
										G G	0	0
chr15	155314885	chrUn_NW_018085316v1	31276	ssc-mir-9844	G>T	-	G	44	95.6522	GG	21	91.3043
							T	2	4.34783	GT	2	8.69565
										TT	0	0
chr15	155314888	chrUn_NW_018085316v1	31279	ssc-mir-9844	T>C	-	T	31	67.3913	TT	8	34.7826
							C	15	32.6087	TC	15	65.2174
										CC	0	0
chr15	155364751	-	-	ssc-mir-9791-2	C>T	-	C	23	50	CC	0	0
							T	23	50	CT	23	100
										TT	0	0
chr15	155364756	-	-	ssc-mir-9791-2	C>A	-	C	23	50	CC	0	0
							A	23	50	CA	23	100
										AA	0	0
chr15	155364774	-	-	ssc-mir-9791-2	G>T	-	G	41	89.1304	GG	18	78.2609
							T	5	10.8696	GT	5	21.7391
										TT	0	0
chr15	155364783	-	-	ssc-mir-9791-2	C>A	-	C	41	89.1304	CC	18	78.2609
							A	5	10.8696	CA	5	21.7391
										AA	0	0
chr15	155364789	-	-	ssc-mir-9791-2	C>T	-	C	23	50	CC	0	0
							T	23	50	CT	23	100
										TT	0	0
chr15	155444880	chrUn_NW_018085316v1	63337	ssc-mir-9847-2	G>C	-	G	40	86.9565	GG	17	73.913
							C	6	13.0435	GC	6	26.087
										CC	0	0
chr15	155444897	chrUn_NW_018085316v1	63320	ssc-mir-9847-2	T>C	-	T	23	50	TT	0	0
							C	23	50	TC	23	100
										CC	0	0
chr15	155444927	chrUn_NW_018085316v1	63290	ssc-mir-9847-2	GA>TT	-	GA	38	82.6087	GA GA	15	65.2174
							TT	8	17.3913	GA TT	8	34.7826
										TT TT	0	0
chr15	155563803	-	-	ssc-mir-9862	C>A	-	C	36	78.26	CC	13	56.5217
							A	10	21.74	CA	10	43.4783
										AA	0	0
chr15	155563821	-	-	ssc-mir-9862	G>T	-	G	37	80.43	GG	14	60.8696
							T	9	19.57	GT	9	39.1304
										TT	0	0
chr15	155563845	-	-	ssc-mir-9862	G>A	-	G	41	89.13	GG	18	78.2609
							A	5	10.87	GA	5	21.7391
										AA	0	0
chr16	39346559	chr16	36738825	ssc-mir-9799	C>T	rs339124866	C	39	84.7826	CC	16	69.5652
							T	7	15.2174	CT	7	30.4348
										TT	0	0
chr17	69406254	chr17	63466899	ssc-mir-9856	A>T	-	A	12	26.087	AA	2	8.69565
							T	34	73.913	AT	8	34.7826
										TT	13	56.5217
chr18	16110020	chr18	15160807	ssc-mir-4337	G>A	rs329920724	G	13	28.2609	GG	0	0
							A	33	71.7391	GA	13	56.5217
										AA	10	43.4783
chr18	19338002	chr18	18341582	ssc-mir-335	A>G	rs334590580	A	22	47.8261	AA	4	17.3913
							G	24	52.1739	AG	14	60.8696
										GG	5	21.7391
chr2	12929925	chr2	13296736	ssc-mir-130a	T>C	rs344472188	T	16	34.7826	TT	1	4.34783
							C	30	65.2174	TC	14	60.8696
										CC	8	34.7826
chr2	65581902	chr2	65308181	ssc-mir-23a	T>C	rs333787816	T	27	58.6957	TT	5	21.7391
							C	19	41.3043	TC	17	73.913
										CC	1	4.34783
chr3	22233442	chrUn_NW_018085221v1	95424	ssc-mir-9785	C>T	-	C	23	50	CC	0	0
							T	23	50	CT	23	100
										TT	0	0
chr3	22233454	chrUn_NW_018085221v1	95436	ssc-mir-9785	G>A	-	G	23	50	GG	0	0
							A	23	50	GA	23	100
										AA	0	0
chr3	22233461	chrUn_NW_018085221v1	95443	ssc-mir-9785	C>T	-	C	35	76.087	CC	12	52.1739
							T	11	23.913	CT	11	47.8261
										TT	0	0
chr3	22233462	chrUn_NW_018085221v1	95444	ssc-mir-9785	G>A	-	G	23	50	GG	0	0
							A	23	50	GA	23	100
										AA	0	0
chr3	29052285	chr3	28371991	ssc-mir-7135	G>T	rs338964578	G	23	50	GG	5	21.7391
							T	23	50	GT	13	56.5217
										TT	5	21.7391
chr4	6713592	chr4	6948743	ssc-mir-30d	A>G	rs340704946	A	11	23.913	AA	2	8.69565
							G	35	76.087	AG	7	30.4348
										GG	14	60.8696
chr4	93041219	chr4	85334812	ssc-mir-9849	G>A	rs327387349	G	23	50	GG	3	13.0435
							A	23	50	GA	17	73.913
										AA	3	13.0435
chr5	8348872	chr5	10749527	ssc-mir-9819	G>A	rs80936756	G	45	97.8261	GG	22	95.6522
							A	1	2.17391	GA	1	4.34783
										AA	0	0
chr5	8348891	chr5	10749546	ssc-mir-9819	T>C	rs80863624	T	32	69.5652	TT	11	47.8261
							C	14	30.4348	TC	10	43.4783
										CC	2	8.69565
chr5	8348943	chr5	10749598	ssc-mir-9819	C>T	rs343104629	C	45	97.8261	CC	22	95.6522
							T	1	2.17391	CT	1	4.34783
										TT	0	0
chr5	10378211	-	-	ssc-mir-9834	T>G	-	T	43	93.4783	TT	21	91.3043
							G	3	6.52174	TG	1	4.34783
										GG	1	4.34783
chr5	10378237	chrUn_NW_018084968v1	1554178	ssc-mir-9834	A>G	-	A	43	93.4783	AA	21	91.3043
							G	3	6.52174	AG	1	4.34783
										GG	1	4.34783
chr6	860800	chrUn_NW_018085108v1	29548	ssc-mir-9816	C>T	-	C	23	50	CC	0	0
							T	23	50	CT	23	100
										TT	0	0
chr6	870335	chrUn_NW_018085108v1	48930	ssc-mir-10386	GC>G	-	GC	29	63.0435	GC GC	6	26.087
							G	17	36.9565	GC G	17	73.913
										G G	0	0
chr6	956774	chrUn_NW_018085108v1	40316	ssc-mir-6782	T>C	-	T	23	50	TT	0	0
							C	23	50	TC	23	100
										CC	0	0
chr6	52738915	chr6	56427227	ssc-mir-371	T>C	rs320008166	T	29	63.0435	TT	9	39.1304
							C	17	36.9565	TC	11	47.8261
										CC	3	13.0435
chr6	58044227	chr6	63491948	ssc-mir-429	C>T	rs323906663	C	32	69.5652	CC	10	43.4783
							T	14	30.4348	CT	12	52.1739
										TT	1	4.34783
chr6	112191843	chr6	119674927	ssc-mir-187	G>A	-	G	39	84.7826	GG	17	73.913
							A	7	15.2174	GA	5	21.7391
										AA	1	4.34783
chr7	6600234	chr7	6393469	ssc-mir-9802	C>A	rs337567928	C	42	91.3043	CC	19	82.6087
							A	4	8.69565	CA	4	17.3913
										AA	0	0
chr7	11287631	chr7	10759216	ssc-mir-9807	C>T	rs336322034	C	45	97.8261	CC	22	95.6522
							T	1	2.17391	CT	1	4.34783
										TT	0	0
chr7	123036545	chr7	115830615	ssc-mir-10387	CC>TG	-	CC	29	63.0435	CC CC	6	26.087
							TG	17	36.9565	CC TG	17	73.913
										TG TG	0	0
chr7	123036556	chr7	115830626	ssc-mir-10387	C>T	-	C	29	63.0435	CC	6	26.087
							T	17	36.9565	CT	17	73.913
										TT	0	0
chr9	10800236	chr9	9581989	ssc-mir-326	C>T	rs319154814	C	23	50	CC	3	13.0435
							T	23	50	CT	17	73.913
										TT	3	13.0435
chr9	36543792	chr9	32594976	ssc-mir-9833	TCC>TC	-	TCC	34	73.913	TCC TCC	14	60.8696
							TC	12	26.087	TCC TC	6	26.087
										TC TC	3	13.0435
chrX	13871134	chrX	12931449	ssc-mir-9794	A>G	rs346324659	A	4	8.69565	AA	1	4.34783
							G	42	91.3043	AG	2	8.69565
										GG	20	86.9565
chrX	45362427	chrX	40658634	ssc-mir-9859	T>C	rs40658634	T	30	65.2174	TT	9	39.1304
							C	16	34.7826	TC	12	52.1739
										CC	2	8.69565
chrX	117608224	chrX	102636112	ssc-mir-2483	C>G	rs344468501	C	41	89.1304	CC	19	82.6087
							G	5	10.8696	CG	3	13.0435
										GG	1	4.34783
chrX	126199694	chrX	110113899	ssc-mir-19b-2	C>T	rs320941753	C	10	21.7391	CC	3	13.0435
							T	36	78.2609	CT	4	17.3913
										TT	16	69.5652
chrX	126199852	chrX	110114057	ssc-mir-20b-1	C>T	rs338088075	C	10	21.7391	CC	3	13.0435
							T	36	78.2609	CT	4	17.3913
										TT	16	69.5652
